# Supplementary material for: Inhibition of MAOB Ameliorated High-Fat-Diet-Induced Atherosclerosis by Inhibiting Endothelial Dysfunction and Modulating Gut Microbiota
Source: Nutrients. 2023 May 30;15(11):2542. doi: 10.3390/nu15112542 (PMC10255117; doi:10.3390/nu15112542)
Supplement: Supplementary file 1 [file nutrients-15-02542-s001.zip]

Archive with 1 entries (1 files):
- nutrients-2413295-supplementary.pdf
